# Supplementary material for: CDK4/CDK6 Inhibitors Synergize with Midostaurin, Avapritinib, and Nintedanib in Inducing Growth Inhibition in KIT D816V+ Neoplastic Mast Cells
Source: Cancers (Basel). 2022 Jun 23;14(13):3070. doi: 10.3390/cancers14133070 (PMC9264943; doi:10.3390/cancers14133070)
Supplement: Supplementary file 1 [file cancers-14-03070-s001.zip]

Archive with 1 entries (1 files):
- cancers-1561408-supplementary.pdf
